# Supplementary material for: IFITM3 Inhibits SARS-CoV-2 Infection and Is Associated with COVID-19 Susceptibility
Source: Viruses. 2022 Nov 18;14(11):2553. doi: 10.3390/v14112553 (PMC9692367; doi:10.3390/v14112553)
Supplement: Supplementary file 1 [file viruses-14-02553-s001.zip]

Archive with 1 entries (1 files):
- viruses-1968511-supplementary.pdf
